# Supplementary material for: Aflibercept Off-Target Effects in Diabetic Macular Edema: An In Silico Modeling Approach
Source: Int J Mol Sci. 2024 Mar 23;25(7):3621. doi: 10.3390/ijms25073621 (PMC11011561; doi:10.3390/ijms25073621)
Supplement: Supplementary file 1 [file ijms-25-03621-s001.zip]

Archive with 3 entries (3 files):
- Figure S1.tif
- Supplementary Figure S1.pdf
- Supplementary Tables.xlsx
